# Supplementary material for: Dietary Propolis Ameliorates Dextran Sulfate Sodium-Induced Colitis and Modulates the Gut Microbiota in Rats Fed a Western Diet
Source: Nutrients. 2017 Aug 14;9(8):875. doi: 10.3390/nu9080875 (PMC5579668; doi:10.3390/nu9080875)
Supplement: Supplementary file 1 [file nutrients-09-00875-s001.zip]

Archive with 1 entries (1 files):
- nutrients-214320-supplementary-r2.pdf
